# Supplementary material for: Therapeutic Intervention for Various Hospital Setting Strains of Biofilm Forming Candida auris with Multiple Drug Resistance Mutations Using Nanomaterial Ag-Silicalite-1 Zeolite
Source: Pharmaceutics. 2022 Oct 21;14(10):2251. doi: 10.3390/pharmaceutics14102251 (PMC9611151; doi:10.3390/pharmaceutics14102251)
Supplement: Supplementary file 1 [file pharmaceutics-14-02251-s001.zip]

Archive with 1 entries (1 files):
- pharmaceutics-1966346-supplementary.pdf
